# Supplementary material for: Resistin and IL-15 as Predictors of Invasive Mechanical Ventilation in COVID-19 Pneumonia Irrespective of the Presence of Obesity and Metabolic Syndrome
Source: J Pers Med. 2022 Mar 3;12(3):391. doi: 10.3390/jpm12030391 (PMC8955294; doi:10.3390/jpm12030391)
Supplement: Supplementary file 1 [file jpm-12-00391-s001.zip]

Archive with 1 entries (1 files):
- Suplemmentary material.pdf
